# Supplementary material for: Transcriptomic Analysis of Phylloclade in Ruscus aculeatus Is Consistent with Unifacial Morphology
Source: Plants (Basel). 2026 Apr 10;15(8):1168. doi: 10.3390/plants15081168 (PMC13120324; doi:10.3390/plants15081168)
Supplement: Supplementary file 1 [file plants-15-01168-s001.zip]

Archive with 14 entries (14 files):
- FigS1.tiff
- FigS10.tiff
- FigS11.tiff
- FigS12.tiff
- FigS2.tiff
- FigS3.tiff
- FigS4.tiff
- FigS5.tiff
- FigS6.tiff
- FigS7.tiff
- FigS8.tiff
- FigS9.tiff
- Table S2.pdf
- TableS1.Information of 60DEGs.xlsx
