# Supplementary material for: Transcriptomic Analysis of Phylloclade in Ruscus aculeatus Is Consistent with Unifacial Morphology
Source: Plants (Basel). 2026 Apr 10;15(8):1168. doi: 10.3390/plants15081168 (PMC13120324; doi:10.3390/plants15081168)
Supplement: Supplementary file 1 [file plants-15-01168-s001.zip › TableS1.Information of 60DEGs.xlsx]

## Sheet: TableS1_20240513diffexpr-result
Row.names	baseMean	log2FoldChange	lfcSE	stat	pvalue	padj	GOnames
Rac022011.p1	99.4871	2.1773	0.34461	6.31816	2.64704e-10	3.82452e-06	CAO
Rac044885.p1	68.3839	2.09451	0.33665	6.22162	4.92047e-10	3.82452e-06	Rac044885.p1
Rac053790.p1	59.6043	2.71372	0.433588	6.25876	3.88058e-10	3.82452e-06	PGLR
Rac028926.p2	470.239	-1.341	0.222406	-6.02951	1.64462e-09	9.5873e-06	Rac028926.p2
Rac058872.p1	188.325	-1.31548	0.220527	-5.96516	2.44401e-09	1.13979e-05	OLEO2
Rac028716.p1	501.618	-1.22772	0.211191	-5.81331	6.12483e-09	2.35698e-05	DCE
Rac043811.p1	87.0004	-1.75109	0.304396	-5.75268	8.78404e-09	2.56033e-05	AB11G
Rac013080.p1	963.359	1.15892	0.20508	5.65108	1.59439e-08	4.13088e-05	ROMT
Rac018233.p1	373.885	-1.20128	0.218094	-5.50808	3.62776e-08	7.04933e-05	GH31
Rac001845.p1	137.638	-1.39162	0.257925	-5.39544	6.83561e-08	0.00012261	TCHQD
Rac025291.p1	600.069	-1.40828	0.264069	-5.33298	9.66152e-08	0.000150192	LAC14
Rac055331.p1	394.406	1.62585	0.304221	5.34431	9.07601e-08	0.000150192	PR1
Rac023141.p1	145.466	-1.24962	0.248046	-5.03786	4.7076e-07	0.000522723	PBL3
Rac006625.p1	78.1943	-1.39479	0.291001	-4.79307	1.6425e-06	0.00159583	DXS2
Rac002336.p1	126.887	-1.17927	0.248705	-4.74167	2.11967e-06	0.00197706	Rac002336.p1
Rac019504.p1	198.708	-1.04134	0.221183	-4.70806	2.50085e-06	0.00209322	BT2
Rac026532.p1	240.649	1.23714	0.263013	4.70374	2.55441e-06	0.00209322	ALLN
Rac045823.p1	351.694	-1.07623	0.228992	-4.69987	2.60329e-06	0.00209322	GATA4
Rac035401.p1	301.946	1.63151	0.347885	4.68979	2.73484e-06	0.0021257	ALFC5
Rac002657.p1	836.643	-1.50296	0.324574	-4.63054	3.64705e-06	0.00257703	CSLD2
Rac013853.p1	1126.97	-1.05362	0.22814	-4.61829	3.86916e-06	0.00262585	GUX8
Rac034541.p1	159.574	-1.08428	0.234974	-4.61445	3.94136e-06	0.00262585	GDL87
Rac001887.p1	53.3787	-1.52627	0.334633	-4.56103	5.09027e-06	0.00312355	Rac001887.p1
Rac008114.p1	1477.39	-1.06106	0.234076	-4.53295	5.81644e-06	0.00347764	DGK2
Rac032548.p1	1270.4	-1.12733	0.249841	-4.51219	6.41614e-06	0.00374029	SOT5
Rac004232.p1	114.97	-1.34205	0.304034	-4.41414	1.01411e-05	0.00514063	CB60B
Rac038539.p1	120.623	1.17237	0.267772	4.37822	1.19651e-05	0.00558004	FL3H2
Rac011572.p1	260.822	-1.13316	0.259706	-4.36325	1.28145e-05	0.00575977	NPY2
Rac027460.p1	115.256	-1.08652	0.249046	-4.36274	1.28445e-05	0.00575977	Rac027460.p1
Rac023089.p1	88.057	-1.37417	0.317343	-4.33024	1.48947e-05	0.00643175	GDPD1
Rac033874.p1	1383.25	-1.06351	0.246851	-4.3083	1.64516e-05	0.00673013	ACCO1
Rac028037.p1	1730.83	-1.12701	0.262989	-4.2854	1.82408e-05	0.00710572	UGT1
Rac040207.p1	208.246	1.04712	0.246552	4.24706	2.16598e-05	0.00801688	Y1934
Rac014717.p1	66.2715	-1.22916	0.291126	-4.22211	2.42031e-05	0.00868259	PLIP2
Rac024340.p1	466.334	-1.14911	0.273089	-4.20784	2.57823e-05	0.00897302	ASPL2
Rac008938.p2	821.971	-1.29382	0.308977	-4.18745	2.82111e-05	0.00964341	Rac008938.p2
Rac031026.p1	442.455	-1.00541	0.240329	-4.18346	2.87103e-05	0.00964341	BT1
Rac021831.p1	6405.14	-1.00018	0.239698	-4.17265	3.01071e-05	0.00988786	ASOL
Rac036745.p1	57.4536	-1.44337	0.346662	-4.16361	3.13255e-05	0.0100061	Rac036745.p1
Rac046177.p1	187.718	-1.15661	0.280415	-4.12462	3.71349e-05	0.0113415	PME25
Rac015293.p1	113.364	-1.02897	0.25102	-4.09914	4.14684e-05	0.0116202	HMDH
Rac013614.p1	228.108	-1.33412	0.330428	-4.03754	5.40141e-05	0.0139944	XA21
Rac023003.p1	169.658	-1.04594	0.261274	-4.00324	6.24807e-05	0.0156659	LIP
Rac034950.p1	96.1136	-1.4843	0.373192	-3.97732	6.96974e-05	0.0172894	GDL62
Rac024709.p1	74.7736	-1.22872	0.312944	-3.92632	8.62572e-05	0.0197191	C92C6
Rac019211.p1	443.33	-1.09872	0.282154	-3.89405	9.85854e-05	0.0218935	Rac019211.p1
Rac050024.p1	58.6124	1.88069	0.488205	3.85225	0.000117037	0.0252692	Rac050024.p1
Rac009377.p1	123.005	-1.08684	0.282956	-3.84102	0.000122525	0.025973	PEX16
Rac023782.p2	63.6789	-1.21325	0.317056	-3.82662	0.000129914	0.0268083	ZIP7
Rac032548.p3	362.128	-1.07009	0.281797	-3.79738	0.000146231	0.0282658	Rac032548.p3
Rac067120.p1	69.6897	-1.18389	0.313932	-3.77118	0.00016248	0.0305541	DDB1
Rac001173.p1	61.2641	-1.0679	0.284269	-3.75664	0.000172209	0.0316187	Rac001173.p1
Rac028069.p1	55.275	-1.26363	0.339393	-3.72322	0.000196702	0.0339755	POLX
Rac001634.p2	55.8645	-1.15041	0.311161	-3.69715	0.000218032	0.036221	E70B1
Rac012198.p1	117.481	1.17677	0.318746	3.69187	0.000222615	0.0365559	XYN1
Rac041412.p1	127.646	1.11448	0.305024	3.65373	0.000258454	0.0406042	Rac041412.p1
Rac057116.p1	70.7183	1.08887	0.298097	3.65274	0.000259457	0.0406042	Rac057116.p1
Rac022925.p1	931.994	-1.15616	0.316718	-3.65044	0.000261796	0.0406971	NAC74
Rac020925.p1	78.2504	1.82162	0.500965	3.63622	0.00027667	0.0413653	HLS1L
Rac041630.p1	246.077	-1.09201	0.300456	-3.63451	0.000278513	0.0413653	FB220
